# Supplementary material for: What interferes with conducting free lists? A comparative ethnobotanical experiment
Source: J Ethnobiol Ethnomed. 2021 Jan 23;17:4. doi: 10.1186/s13002-021-00432-5 (PMC7824914; doi:10.1186/s13002-021-00432-5)
Supplement: Supplementary file 1 — Additional file 1: Table 1. Plants mentioned in the two free lists, method of preparation, function and parts used by residents of the Alto dos Canutos community, Picos, PI. [file 13002_2021_432_MOESM1_ESM.csv]

Table 1- Plants mentioned in the two free lists, method of preparation, function and parts used by residents of the Alto dos Canutos community, Picos, PI.
ETNOSPECIES	LATIN NAME	FUNCTION	PREPARATION MODE	PART USED	Voucher number	LIST 1	LIST 2
Avocado	Persea americana Mill.	Kidney/urinary infection / diabetes	Decoction tea	Seed/Leaf		X	X
Acerola	Malpighia glabra L.	Flu/ thin the blood	Juice/syrup	Fruit	6583	X	X
A‡oita cavalo	Luehea divaricata Mart. & Zucc.	Kidney/ Inflamation/stroke /fever/flu	Maceration	Bark	6515	X	X
Aloe	Aloe vera (L.) Burm. F.	Flu/appendicitis/Inflamation/cancer/anti-inflammatory/gastritis/healing/fibroid/prostate/Kidney/tuberculose/worm	Bath/Decoction tea/syrup/Juice/Maceration		6537	X	X
Anador	Plectranthus ornatus Codd	Inflamation/fever/intestine/ulcer	Decoction tea	Leaf	6544	X	X
Angico	Anadenanthera colubrina (Vell.) Brenam	Flu/infection/Inflamation/healing/thin the blood/pain	Maceration/inhalation/syrup/Juice/Decoction tea/snuff /bath	Seed/Bark	6591	X	X
Aroeira	Myracrodruon urundeuva AllemÆo	Inflamation/discharge/healing/flu/intestine/thin the blood/tonsillitis/dysentery/infection/urinary infection/Eye inflamation/uterus inflammation	Bath/Decoction tea/syrup/Maceration/garrafada	Bark/Leaf	6569	X	X
Arruda	Ruta graveolens L.	Eye inflamation/earache/sore throat/Hoarseness/Inflamation/pain	Bath/Juice/Decoction tea	Leaf	6545	X	X
Bambur	Mesosphaerum suaveolens (L.) Kuntze	Flu	Syrup/Decoction tea		6551	X	X
Banana	Musa x paradisiaca L.	Gastritis	Juice		6584	X
Barriguda	Pseudobombax sp.	Cancer/column/hernia/Inflamation/uterus inflammation/prostate/Kidney	Decoction tea/garrafada/Maceration	Bark	6519	X	X
Basil	Ocimum basilicum L.	Sinusitis/earache/flu	Bath/cataplasm	Leaf	6565	X	X
Beet	Beta vulgaris L.	Anemia	Syrup	Root		X	X
Boldo	Plectranthus barbatus Andrews	Bellyache/stomach/gastritis/liver/flu/intestine/indigestion	Decoction tea/infusion tea/syrup	Leaf	6538	X	X
Bra£na	Schinopsis brasiliensis Engl.	Prostate/appendicitis/gastritis	Maceration	Bark	6524	X	X
Cachorro pelado	Euphorbia tirucalli L.	Cancer/Bellyache/prostate	Maceration	Sap	6546	X	X
Canapu	Physalis angulata	Bellyache	Decoction tea	Leaf	6596		X
Canela de Velho	Cenostigma gardnerianum Tul.	Column	Maceration	Bark	6599		X
Canelinha	Croton zehntneri Pax. & K. Hoffm.	Headache/fever/flu/sinusitis/Vomiting	Bath/Decoction tea/syrup/inhalation/Maceration	Leaf/Bark		X	X
Caninana	Thyrsacanthus ramosissimus Moric.	Joint pain/earache	Maceration/Maceration alc¢olica	Bark		X
Cansan‡Æo	Cnidoscolus urens (L.) Arthur	Appendicitis/flu/toothache	Maceration/syrup/cataplasm	Root/Sap	6562	X	X
Capim santo	Cymbopogon citratus (DC) Stapf	Soothing/Bellyache/Headache/ fever/flu/Inflamation/ high blood pressure/pressure/ low blood pressure	Decoction tea/infusion tea/syrup/Maceration	Leaf/Root	6530	X	X
Carna£ba	Copernicia prunifera (Mill.) H.E. Moore*	Inflamation	Juice	Root	6597		X
Carqueja	Baccharis trimera (Less.) DC.	Urinary infection	Decoction tea	Leaf		X	X
Carro Santo	Argemone mexicana L.	Eye inflamation	Cataplasm	Sap		X	X
Cashew	Anacardium occidentale L.	Thin the blood/gastritis/healing/dysentery/stomach/flu/infection/Inflamation/intestine/indigestion/ulcer	Bath/Decoction tea/garrafada/Maceration	Bark	6556	X	X
Castanhola	Terminalia catappa L.	Inflamation	Decoction tea	Leaf	6557	X	X
Castor bean	Ricinus communis L.	Mumps/healing/flu/Inflamation	Oil/bath	Fruit/Leaf	6539	X	X
Catingueira	Poincianella bracteosa (Tul.) L. P. Queiroz	Dysentery/Bellyache/flu/intestine/ high blood pressure/low blood pressure	Maceration/Decoction tea	Leaf/Bark/Flower	6573	X	X
Cebola branca	Allium sp.	Flu/Bellyache	Decoction tea/syrup	Stalk	6529	X	X
Chamomile	Matricaria chamomilla L.	Soothing	Decoction tea/infusion tea	Leaf/Flower		X	X
Chapada	Terminalia fagifolia Mart.	Dysentery/Bellyache/stomach/indigestion/flu/Inflamation/intestine	Syrup/Maceration	Bark	6574	X	X
Cilantro	Coriandrum sativum L.	Colic/intestine	Decoction tea	Seed/Leaf	6589	X	X
Cinnamon	Cinnamomum sp.	Vomiting/Headache/Soothing	Decoction tea	Stalk		X	X
Clove	Syzygium aromaticum (L.) Merr. & L. M. Perry	Flu/cough	Bath/Juice	Flower		X	X
Coconut	Cocos nuifera L.	Labyrinthitis/liver/ weakness/malaise	Water/Maceration	Fruit	6585	X	X
CordÆo de SÆo Francisco	Leonotis nepetifolia (L.) R.Br.	Indigestion	Infusion tea	Fruit		X
Corn	Zea mays L.	Urinary infection	Decoction tea	Flower	6559	X
Cress	Barbarea verna (Mill.) Asch.	Inflamation/sore throat	Decoction tea	Leaf/Flower	6595	X
Crista de galo	Heliotropium indicum L.	Healing/give birth	Maceration/Decoction tea	Bark/Flower	6553	X	X
Emba£ba	Cecropia pachystachya Tr‚cul	Inflamation	Maceration	Bark	6598		X
Endro	Foeniculum vulgare Mill.	Soothing/Colic/Bellyache	Decoction tea	Seed		X	X
Eucalyptus	Eucalyptus citriodora Hook.	Bronchitis/Soothing/ cholesterol/fever/flu/Inflamation/cough	Decoction tea/infusion tea/syrup	Leaf	6579	X	X
Favela	Cnidoscolus quercifolius Pohl	Itching/wart/earache/Vesicle	Bath/Maceration/cataplasm/Decoction tea	Leaf/Bark	6561	X	X
Fennel	Pimpinella anisum L.	Soothing/Stomach/gastritis/High blood pressure	Decoction tea/infusion tea	Leaf/Seed		X	X
Garlic	Allium sativum L.	Flu/ dizziness / bellyache / indigestion /gas/cough	Syrup/Decoction tea	Stalk		X	X
Ginger	Zingiber officinale Roscoe	Sore throat /gastritis/flu/Hoarseness	Syrup/Decoction tea	Root	6536	X	X
Gon‡alave	Astronium fraxinifolium Schott.	Inflamation/uterus inflammation	Decoction tea/Maceration	Bark	6520	X	X
Guava	Psidium guajava L.	Dysentery/Bellyache/stomach/gas/gastritis/Inflamation/intestine/Vomiting	Bath/Decoction tea/infusion tea	Leaf/Fruit	6568	X	X
Imbiriba	Indeterminate	Pain	Decoction tea	Fruit		X
Imburana	Amburana cearensis (AllemÆo.) A.C. Sm.	Unclog nose/ dysentery/Headache/ Bellyache/ flu/ uterus inflammation/sinusitis	Bath/ Decoction tea/ infusion tea/inhalation/ syrup/ Maceration/ snuff	Bark/Fruit/ Seed		X	X
Inhar‚	Brosmium gaudichaudii	Joint pain/ liver/ Inflamation/ Kidney	Maceration	Bark		X	X
Jacarand	Swartzia flaemingii Raddi	Thin the blood/ Bellyache/ infection/ urinary infection/ Inflamation/ Kidney	Maceration	Bark	6518	X	X
Jatob	Hymenaea courbaril L.	Thin the blood/ anemia/ healing/stomach/ gastritis/flu/Inflamation/ uterus inflammation/ Kidney/ ulcer	Bath/ Decoction tea/ syrup/ Maceration	Bark/ Leaf	6517	X	X
Jenipapo	Tocoyena sellowiana (Cham. & Schltdl.) K. Schum	Healing	Cataplasm	Bark	6514	X
Juazeiro	Ziziphus joazeiro Mart	Dysentery/Bellyache/stomach/ gas/ flu/infection/intestine/indigestion	Decoction tea/ infusion tea/ syrup/ Maceration	Bark/ Leaf	6563	X	X
Jurema	Mimosa tenuiflora (Willd.) Poir.	Flu	Maceration/ syrup	Bark	6527	X	X
Lemon	Citrus limon (L.) Osbeck	Thin the blood/ cancer/ Cholesterol/diabetes/dysentery/stomach/ sore throat/gastritis/ flu/ urinary infection/ Inflamation/ intestine/indigestion/ sinusitis	Decoction tea/ syrup/ Maceration/Juice	Fruit/ Leaf/Seed	6583	X	X
Lemongrass	Lippia alba (Mill.) N. E.Br. ex. Britton & P. Wilson	Soothing/Bellyache/stomach/fever/flu/intestine/Low blood pressure	Decoction tea/infusion tea/syrup/Maceration	Leaf	6543	X	X
Mali‡a	Mimosa pudica L.	Fibroid	Decoction tea	Root	6575	X	X
Malva do Reino	Plectranthus amboinicus (Lour.) Spreng.	Soothing/ healing/Pain/sore throat/ flu/ Inflamation/ Cough	Decoction tea/ infusion tea/ syrup/ Juice/ cataplasm	Leaf	6541	X	X
Malva Santa	Kalachoe pinnata (Lam.) Pers.	Decoction tea/syrup/Juice			6535	X	X
Mameleiro	Croton blanchetianus Baill.	Dysentery/thin the blood/ gas/pain/flu/intestine/prostate/dryness/cough	Garrafada/Maceration/infusion tea/Decoction tea/syrup	Bark/Flower/Leaf		X	X
Mandacaru	Cereus jamacaru DC.	Healing	Cataplasm	Bark	6513	X
Mango	Mangifera indica L.	Bellyache/Joint pain	Decoction tea/infusion tea	Leaf	6549	X	X
Maria mole	Senna alata (L.) Roxb.	Dysentery/flu/thin the blood/Inflamation	Decoction tea	Leaf/Flower/Root	6528	X	X
Mastruz	Dysphania ambrosioides (L.) Mosyakin & Clemants	Thin the blood/healing/dor/gastritis/flu/infection/Inflamation/Fracture	Juice/Decoction tea/infusion tea/syrup	Leaf	6533	X	X
Mata pasto	Senna obtusifolia (L.) H.S. Irwin & Barneby	Flu/unclog nose	Decoction tea	Seed		X
Mijador	Indeterminate	Kidney	Maceration	Root		X	X
Milone	Indeterminate	Stroke	Decoction tea	Leaf		X
Mint	Mentha X villosa Huds.	Soothing/healing/Colic/Bellyache/Stomach/fever/ Flu/Hoarseness	Decoction tea/infusion tea	Leaf	6531	X	X
Mint vick	Mentha spicata L.	Flu	Infusion tea	Leaf	6600		X
Mocambira	Bromelia laciniosa Mart. ex Schult. & Schult.f	Uterus inflamation	Bath/Juice	Leaf/Flower/Root	6578	X	X
Moreira	Indeterminate	Healing/flu/thin the blood	Cataplasm/syrup/Maceration	Sap/Bark/Seed		X	X
Moringa	Moringa oleifera Lam.	Cholesterol/cancer	Decoction tea	Leaf/Seed/Root	6592		X
Moror¢	Bauhinia cheilantha (Bong.) Steud.	Cholesterol	Maceration	Bark	6562	X
Mu‡amb‚	Tarenaya spinosa (Jacq.) Raf.	Bronchitis/flu/tuberculose/ulcer	Decoction tea/infusion tea/syrup/Maceration	Bark/Flower/Leaf/Root	6526		X
Mufumbo	Combretum leprosum Mart.	Healing/stroke/dysentery/Bellyache/sore throat/flu/Inflamation/intestine/High blood pressure/cough	Bath/cataplasm/Decoction tea/garrafada/syrup/Maceration	Bark/Flower/Leaf	6570	X	X
Mustard	Indeterminate	Facial paralysis	Decoction tea	Seed		X
Nem	Azadirachta indica A. Juss.	Cancer/healing/prostate/Inflamation	Water/Juice/ Decoction	Leaf/Fruit	6540	X	X
None	Morinda citrifolia L.	Inflamation/uterus inflammation/cancer	Juice	Fruit	6593	X	X
Nutmeg	Myristica fragrans Houtt.	Soothing/Stroke/dysentery/Bellyache/Headache/fever/Facial paralysis/Hoarseness/High blood pressure	Decoction tea	Seed		X	X
Oiticica	Licania rigida Benth.	Healing/diabetes/pain/prostate	Decoction tea/infusion tea/oil	Leaf/Fruit	6521	X	X
Olive	Syzygium cumini (L.) Skeels	Joint pain/diabetes/Cholesterol/healing	Bath/Maceration/Decoction tea	Bark/ Leaf	6552	X	X
Orange	Citrus sinensis (L.) Osbeck	Appendicitis/Soothing/Bellyache/stomach/ gas/flu/intestine/ indigestion/cough	Decoction tea/ infusion tea/ syrup	Fruit/ Leaf	6582	X	X
Paja£	Triplaris sp.	Dysentery	Decoction tea	Leaf	6571	X
Papaya	Carica papaya L.	Anemia/ Bellyache/ gastritis/ Inflamation/intestine/ indigestion/ dryness/ worm	Juice/ Decoction tea/ Maceration	Leaf/ Fruit/Sap	6532	X	X
Parsley	Apium crispum (Mill.) Fuss	Inflamation	Decoction tea	Root	6567	X
Passion fruit	Passiflora edulis Sims	Soothing	Decoction tea	Fruit/Seed	6547	X	X
Pau darco	Handroanthus impetiginosus (Mart. ex. DC.) Mattos	Alergy/stomach/flu/indigestion/Inflamation	Bath/Maceration/Decoction tea	Bark/Fruit	6577	X	X
Pau ferro	Libidibia ferrea (Mart.) L. P. Queiroz	Thin the blood/anti-inflammatory/cancer/healing/dysentery/toothache/fever/flu/infection/urinary infection/intestine/sinusitis/ulcer/virus	Bath/cataplasm/Decoction tea/garrafada/syrup/Maceration	Bark/Fruit	6554	X	X
Paulista	Luffa operculata (L.) Cogn.	Unclog nose/flu	Inhalation/Decoction tea/bath	Fruit/Seed	6525	X	X
Pega pinto	Boerhavia diffusa L.	Kidney/prostate	Maceration	Root	6588	X
Pereiro preto	Aspidosperma pyrifolium Mart.	Eye inflamation	Bath	Bark	6523	X
PiÆo manso	Jatropha curcas L.	Sore throat/healing	Gargle/oil/cataplasm	Sap/Fruit	6534	X
PiÆo roxo	Jatropha gossypiifolia L.	Fever/ Eye inflamation	Bath/cataplasm	Leaf/seiva	6550	X	X
PicÆo	Bidens sp.	Stroke/Inflamation/hepatitis	Gargle/ Decoction tea	Sap/Leaf		X
Pimenta de macaco	Piper sp.	Pain	Decoction tea	Fruit		X
Pineapple	Ananas comosus (L.) Mill. .	Bronchitis/flu	Syrup	Fruit		X	X
Pitombeira	Talisia esculenta (A. St. -Hil.) Radlk.	Discharge/uterus inflammation	Maceration/Decoction tea	Root	6560	X	X
Pixuri	Licaria pucheri (Riz & Pav.) Kosterm.	Stroke/Soothing/Headache/High blood pressure	Decoction tea	Seed		X	X
Plum	Ximenia americana L.	Inflamation/ healing /gastritis	Maceration/cataplasm/bath/syrup	Bark	6516	X	X
Podoi	Copaifera langsdorffii Desf.	Inflamation/flu	Maceration/Decoction tea	Bark			X
Pomegranate	Punica granatum L.	Sore throat/appendicitis/Hoarseness/fracture	Decoction tea/infusion tea/ Juice/Maceration	Leaf Fruit	6548	X	X
Potato	Solanum tuberosum L.	Vesicle/liver	Decoction tea/Juice	Root		X	X
Potato purga	Indeterminada	Flu	Syrup	Root		X	X
Potato tiu	Indeterminada	Inflamation/flu	Decoction tea	Root		X
Pumpkin	Cucurbita pepo L.	Worm	Juice	Seed	6594	X
Quebra faca	Machaerium hirtum (Vell.) Stellfeld	Stroke/flu/infection urin ria/Inflamation/Kidney/sinusitis	Maceration/ Alcoholic maceration /Decoction tea	Bark		X	X
Quebra pedra	Phyllanthus niruri L.	Liver/flu/Inflamation/intestine/Kidney	Syrup/Decoction tea/infusion tea	Leaf/Root	6558	X	X
Quina quina	Coutaria hexandra K.Schum.	Healing/unclog nose/Headache/liver/flu/Inflamation/Kidney/sinusitis/Eye	Bath/cataplasm/Decoction tea/infusion tea/inhalation/syrup/inflamation	Bark/Leaf/Root	6580	X	X
Rosemary	Lippia sp.	Flu	Decoction tea/infusion tea/bath	Leaf/Flower	6590	X	X
Saffron	Curcuma longa L.	Chickenpox/ throat	Decoction tea	Root	6587	X	X
Samba¡ba	Curatella americana L.	Joint pain	Maceration	Bark	6576	X
SÆo caetano Melon	Momordica charantia L.	Indigestion	Infusion tea	Leaf	6522	X
Seriguela	Spondias purpurea L.	Dysentery/Bellyache/ stomach/gastritis	Decoction tea	Leaf/Bark/Fruit		X	X
Sesame	Sesamum indicum L.	Sore Throat/give birth	Oil/ Decoction tea	Seed		X
Sucupira	Bowdichia virgilioides Kunth	Heart/flu	Decoction tea/ syrup	Seed		X
Sunflower	Helianthus annuus L.	Memory/ facial paralysis	Decoction tea	Seed	6581	X
Tamarind	Tamarindus indica L.	Worm	Juice	Fruit	6555		X
Tipi	Petiveria alliacea L.	Column/thin the blood	Alcoholic maceration /Decoction tea	Root/ Leaf		X
Umbu	Spondias tuberosa Arruda	Vesicle/liver/healing/intestine/Inflamation	Maceration/Decoction tea/Juice	Leaf/ Bark	6564	X	X
Unha de gato	Indeterminate	Inflamation/flu/column	Maceration/Juice/Decoction tea	Leaf/Bark		X	X
Velame	Croton sp.	Thin the blood/Bronchitis/healing/Headache/Joint pain/flu/Inflamation	Bath/cataplasm/Decoction tea/syrup/Maceration	Bark/Leaf/Root/Sap	6566	X	X
Xanana	Turnera subulata L.	Inflamation/cancer/prostate	Decoction tea	Root	6542	X	X
Xila	Parkinsonia aculeata L.	Diabetes	Decoction tea	Leaf	6601		X
Xique xique	Pilosocereus gounellei (F.A.C. Weber) Byles & G.D. Rowley	Kidney	Juice	Fruit	6602		X
